# Supplementary material for: Identification of Shaker Potassium Channel Family Members and Functional Characterization of SsKAT1.1 in Stenotaphrum secundatum Suggest That SsKAT1.1 Contributes to Cold Resistance
Source: Int J Mol Sci. 2024 Aug 31;25(17):9480. doi: 10.3390/ijms25179480 (PMC11394884; doi:10.3390/ijms25179480)
Supplement: Supplementary file 1 [file ijms-25-09480-s001.zip]

Archive with 1 entries (1 files):
- ijms-3147234-supplementary.pdf
